# Supplementary material for: User-Centered Redesign of Monitoring Alarms: A Pre–Post Study on Perception, Functionality, and Recognizability Following Real-Life Clinical Implementation
Source: Healthcare (Basel). 2025 Nov 24;13(23):3033. doi: 10.3390/healthcare13233033 (PMC12692177; doi:10.3390/healthcare13233033)
Supplement: Supplementary file 1 [file healthcare-13-03033-s001.zip]

Archive with 3 entries (3 files):
- Multimedia Supplement 3 Psychometric Analysis of Likert Scales and Sensitivity analysis restricted to participants with no training.pdf
- Multimedia Supplement 1 Audio samples of traditional and refined Philips alarm sounds used in the pre- and post-intervention phases of the study.pptx
- Multimedia Supplement 2 Description of the design process for the refined Philips alarm sounds.pdf
